# Supplementary material for: A Novel Methoxybenzyl 5-Nitroacridone Derivative Effectively Triggers G1 Cell Cycle Arrest in Chronic Myelogenous Leukemia K562 Cells by Inhibiting CDK4/6-Mediated Phosphorylation of Rb
Source: Int J Mol Sci. 2020 Jul 18;21(14):5077. doi: 10.3390/ijms21145077 (PMC7403985; doi:10.3390/ijms21145077)
Supplement: Supplementary file 1 [file ijms-21-05077-s001.zip]

Archive with 3 entries (2 files):
- Supplementary Files/
- Supplementary Files/Original images of western blots.docx
- Supplementary Files/Supplementary Materials-revised.docx
